# Supplementary material for: Comparing Loose Clothing-Mounted Sensors with Body-Mounted Sensors in the Analysis of Walking
Source: Sensors (Basel). 2022 Sep 1;22(17):6605. doi: 10.3390/s22176605 (PMC9459877; doi:10.3390/s22176605)
Supplement: Supplementary file 1 [file sensors-22-06605-s001.zip]

Archive with 33 entries (26 files):
- SensorsGaitData/
- SensorsGaitData/Figure3/
- SensorsGaitData/Figure3/Figure3.m
- SensorsGaitData/Figure3/Figure3Data.mat
- SensorsGaitData/Figure3/lyonsFilter.m
- SensorsGaitData/Figure3/ReadmeFigure3.txt
- SensorsGaitData/Figure4/
- SensorsGaitData/Figure4/@MadgwickAHRS/
- SensorsGaitData/Figure4/@MadgwickAHRS/MadgwickAHRS.m
- SensorsGaitData/Figure4/axisFlip.m
- SensorsGaitData/Figure4/Figure4.m
- SensorsGaitData/Figure4/Figure42Data.mat
- SensorsGaitData/Figure4/Figure4Data.mat
- SensorsGaitData/Figure4/lyonsFilter.m
- SensorsGaitData/Figure4/plotShades.m
- SensorsGaitData/Figure4/quaternion2vertangle.m
- SensorsGaitData/Figure4/ReadmeFigure4.txt
- SensorsGaitData/Figure4/sensToVertAng.m
- SensorsGaitData/Figure5/
- SensorsGaitData/Figure5/Figure5.m
- SensorsGaitData/Figure5/Figure5Data.mat
- SensorsGaitData/Figure5/lyonsFilter.m
- SensorsGaitData/Figure5/ReadmeFigure5.txt
- SensorsGaitData/Figure5/setupdata.m
- SensorsGaitData/Figure6/
- SensorsGaitData/Figure6/Figure6.m
- SensorsGaitData/Figure6/Figure6Data.mat
- SensorsGaitData/Figure6/ReadmeFigure6.txt
- SensorsGaitData/Figure7/
- SensorsGaitData/Figure7/Figure7.m
- SensorsGaitData/Figure7/Figure7Data.mat
- SensorsGaitData/Figure7/ReadmeFigure7.txt
- SensorsGaitData/Readme.txt
