# Supplementary material for: Comparing Loose Clothing-Mounted Sensors with Body-Mounted Sensors in the Analysis of Walking
Source: Sensors (Basel). 2022 Sep 1;22(17):6605. doi: 10.3390/s22176605 (PMC9459877; doi:10.3390/s22176605)
Supplement: Supplementary file 1 [file sensors-22-06605-s001.zip › SensorsGaitData/Figure3/Figure3.m]

%% Figure 3 of the paper

load('Figure3Data.mat');
d=lyonsFilter;
[num,den] = tf(d);

AccF=filtfilt(num,den,AnkleR);  %filtered ankle accelerometer data.

gySignal=gyroAnkleR(:,1);  
fGyRadi=filtfilt(num,den,gySignal); % filtered ankle gyroscope data around the mediolateral axis
fGByplot=fGyRadi*180/pi; % degrees per second

% Using gyroscope data to pick Toe offs and Heel strikes
[pto,lto]  = findpeaks(-fGyRadi,'MinPeakHeight',1.7,'MinPeakDistance',45,'MinPeakWidth',2); % finding toe offs
[phs,lhs]  = findpeaks(-fGyRadi,'MinPeakHeight',1.3, 'MinPeakDistance',20,'MinPeakWidth',4); % finding heel strikes
ltC=intersect(lhs,lto);
hsC=setxor(lhs,ltC);


% Using ankle accelerometer data to pick Mid-swing points
magAC=sum(AccF.*AccF,2);
[pkhs,lkhs] = findpeaks(magAC,'MinPeakHeight',2,'MinPeakDistance',45);


figure
% HS, TO and MS on ankle gyroscope data (medio-lateral axis).
a=subplot(3,3,[1,2,3]);
plot(fGByplot,'-','Color', [0.65 0.65 0.65],'LineWidth',2);hold on    % Gyroscope data
hold on
plot(hsC,fGByplot(hsC),'rs','MarkerFaceColor','r','MarkerSize',8);  % Heel strikes
plot(ltC,fGByplot(ltC),'go','MarkerFaceColor','g','MarkerSize',8);  % Toe offs
plot(lkhs,fGByplot(lkhs),'kp','MarkerFaceColor', [0.35 0.35 0.35],'MarkerSize',8); % Mid-swings
%title('Standing','FontWeight','bold');
ylabel('Angular velocity (deg/sec) \newline - Lower-shank','FontWeight','bold');
xlabel('Time(s)','FontWeight','bold');  
xticks([0 25 50 75 100 125 150 175]);xticklabels([0 0.5 1 1.5 2 2.5 3]);
legend('Gyroscope data (Medial-lateral direction)','Initial contact','Toe-off','Mid-swing');
grid minor

% HS, TO and MS on magnitude of ankle accelerometer data.
b=subplot(3,3,[4,5,6])
plot(magAC,'-','Color', [0.65 0.65 0.65],'LineWidth',2);hold on;

plot(hsC,magAC(hsC),'ks','MarkerFaceColor',[0.35 0.35 0.35],'MarkerSize',8);
plot(ltC,magAC(ltC),'ko','MarkerFaceColor',[0.35 0.35 0.35],'MarkerSize',8);
plot(lkhs,magAC(lkhs),'bp','MarkerFaceColor','b','MarkerSize',8);
ylabel('Magnitude of Acceleration(g)\newline - Lower shank sensor','FontWeight','bold');
xlabel('Time(s)','FontWeight','bold');
legend('Magnitude of Acceleration','Initial contact','Toe-off','Mid-swing');
grid minor
xticks([0 25 50 75 100 125 150 175]);xticklabels([0 0.5 1 1.5 2 2.5 3]);
linkaxes([a,b],'x');


AccWF=filtfilt(num,den,WaistR);  % filtered waist accelerometer data
AccTF=filtfilt(num,den,ThighR);  % filtered thigh accelerometer data 

% Acceleration for gait cycles for Waist, thigh and ankle
k=subplot(3,3,9)
ARot=AccF;
AV=ARot(:,2);

plot(ARot(:,1),'-.','Color', [0.55 0.55 0.55],'LineWidth',2);hold on
plot(ARot(:,2),'-','Color', [0.35 0.35 0.35],'LineWidth',2);hold on
plot(ARot(:,3),':','Color', [0.55 0.55 0.55],'LineWidth',2);hold on
plot(hsC,AV(hsC),'rs','MarkerFaceColor','r','MarkerSize',8);
plot(ltC,AV(ltC),'go','MarkerFaceColor','g','MarkerSize',8);
hold on
plot(lkhs,AV(lkhs),'bp','MarkerFaceColor','b','MarkerSize',8);
%title('Standing','FontWeight','bold');
ylabel('Acceleration(g)','FontWeight','bold');
xlabel('Time(s)','FontWeight','bold');

%legend('Medial lateral acc','anterior-posterior acc','vertical acc','Initial contact','Toe-off','Mid-swing');
grid minor
xticks([0 25 50 75 100 125 150 175]);xticklabels([0 0.5 1 1.5 2 2.5 3]);


l=subplot(3,3,8)
ARotT=AccTF;
AVt=ARotT(:,2);

plot(ARotT(:,1),'-.','Color', [0.55 0.55 0.55],'LineWidth',2);hold on
plot(ARotT(:,2),'-','Color', [0.35 0.35 0.35],'LineWidth',2);hold on
plot(ARotT(:,3),':','Color', [0.55 0.55 0.55],'LineWidth',2);hold on
plot(hsC,AVt(hsC),'rs','MarkerFaceColor','r','MarkerSize',8);
plot(ltC,AVt(ltC),'go','MarkerFaceColor','g','MarkerSize',8);
hold on
plot(lkhs,AVt(lkhs),'bp','MarkerFaceColor','b','MarkerSize',8);
%title('Standing','FontWeight','bold');
ylabel('Acceleration(g)','FontWeight','bold');
xlabel('Time(s)','FontWeight','bold');

%legend('Medial lateral acc','anterior-posterior acc','vertical acc','Initial contact','Toe-off','Mid-swing');
grid minor
xticks([0 25 50 75 100 125 150 175]);xticklabels([0 0.5 1 1.5 2 2.5 3]);


m=subplot(3,3,7)
ARotW=AccWF;
AVw=ARotW(:,2);

plot(ARotW(:,1),'-.','Color', [0.55 0.55 0.55],'LineWidth',2);hold on
plot(ARotW(:,2),'-','Color', [0.35 0.35 0.35],'LineWidth',2);hold on
plot(ARotW(:,3),':','Color', [0.55 0.55 0.55],'LineWidth',2);hold on
plot(hsC,AVw(hsC),'rs','MarkerFaceColor','r','MarkerSize',8);
plot(ltC,AVw(ltC),'go','MarkerFaceColor','g','MarkerSize',8);
hold on
plot(lkhs,AVw(lkhs),'bp','MarkerFaceColor','b','MarkerSize',8);
%title('Standing','FontWeight','bold');
ylabel('Acceleration(g)','FontWeight','bold');
xlabel('Time(s)','FontWeight','bold');

legend('Medial lateral acc','Anterior-posterior acc','Superior-interior acc','Initial contact','Toe-off','Mid-swing');
grid minor
xticks([0 25 50 75 100 125 150 175]);xticklabels([0 0.5 1 1.5 2 2.5 3]);
linkaxes([k,l,m],'xy');
