# Supplementary material for: Comparing Loose Clothing-Mounted Sensors with Body-Mounted Sensors in the Analysis of Walking
Source: Sensors (Basel). 2022 Sep 1;22(17):6605. doi: 10.3390/s22176605 (PMC9459877; doi:10.3390/s22176605)
Supplement: Supplementary file 1 [file sensors-22-06605-s001.zip › SensorsGaitData/Figure3/lyonsFilter.m]

function Hd = lyonsFilter
%LYONSFILTER Returns a discrete-time filter object.

% MATLAB Code
% Generated by MATLAB(R) 9.5 and Signal Processing Toolbox 8.1.
% Generated on: 10-Nov-2020 16:11:16

% Butterworth Lowpass filter designed using FDESIGN.LOWPASS.

% All frequency values are in Hz.
Fs = 50;  % Sampling Frequency

N  = 2;%1;%2;  % Order
Fc = 3;  %3 Cutoff Frequency

% Construct an FDESIGN object and call its BUTTER method.
h  = fdesign.lowpass('N,F3dB', N, Fc, Fs);
Hd = design(h, 'butter');

% [EOF]
