# Supplementary material for: Comparing Loose Clothing-Mounted Sensors with Body-Mounted Sensors in the Analysis of Walking
Source: Sensors (Basel). 2022 Sep 1;22(17):6605. doi: 10.3390/s22176605 (PMC9459877; doi:10.3390/s22176605)
Supplement: Supplementary file 1 [file sensors-22-06605-s001.zip › SensorsGaitData/Figure3/ReadmeFigure3.txt]

===================================================================
	Folder contains: 
		2 .m files (code to generate Figure 3 and a low-pass filter code)
		1 .mat file with the data
===================================================================

1. Run the Figure3.m file.

This code generates three subplots, i.e.
    1. Toe-off and Initial contact points that could extracted from the gyroscope data of the lower-shank accelerometer data.
    2. Mid-swing points that could extracted from accelerometer data of the lower-shank accelerometer data.
    3. All the three points (Toe-off, Initial contact and Mid-swing points) on waist, thigh and lower-shank accelerometer data.


----------------------------------------------------------------------
Figure3Data.mat file contains 4 arrays;

AnkleR: lower-shank accelerometer data for 3.5 s
column_1 : x-axis of the accelerometer data 
column_2 : y-axis of the accelerometer data 
column_3 : z-axis of the accelerometer data 


gyroAnkleR: lower-shank gyroscope data for 3.5 s
column_1 : x-axis of the gyroscope data 
column_2 : y-axis of the gyroscope data 
column_3 : z-axis of the gyroscope data 


ThighR: Thigh accelerometer data for 3.5 s
column_1 : x-axis of the accelerometer data 
column_2 : y-axis of the accelerometer data 
column_3 : z-axis of the accelerometer data 


WaistR: Waist accelerometer data for 3.5 s
column_1 : x-axis of the accelerometer data 
column_2 : y-axis of the accelerometer data 
column_3 : z-axis of the accelerometer data


 
