# Supplementary material for: Comparing Loose Clothing-Mounted Sensors with Body-Mounted Sensors in the Analysis of Walking
Source: Sensors (Basel). 2022 Sep 1;22(17):6605. doi: 10.3390/s22176605 (PMC9459877; doi:10.3390/s22176605)
Supplement: Supplementary file 1 [file sensors-22-06605-s001.zip › SensorsGaitData/Figure4/@MadgwickAHRS/MadgwickAHRS.m]

classdef MadgwickAHRS < handle
%MADGWICKAHRS Implementation of Madgwick's IMU and AHRS algorithms
%
%   For more information see:
%   http://www.x-io.co.uk/node/8#open_source_ahrs_and_imu_algorithms
%
%   Date          Author          Notes
%   28/09/2011    SOH Madgwick    Initial release

    %% Public properties
    properties (Access = public)
        SamplePeriod = 1/50;
        Quaternion = [1 0 0 0];     % output quaternion describing the Earth relative to the sensor
        Beta = 1;               	% algorithm gain
    end

    %% Public methods
    methods (Access = public)
        function obj = MadgwickAHRS(varargin)
            for i = 1:2:nargin
                if  strcmp(varargin{i}, 'SamplePeriod'), obj.SamplePeriod = varargin{i+1};
                elseif  strcmp(varargin{i}, 'Quaternion'), obj.Quaternion = varargin{i+1};
                elseif  strcmp(varargin{i}, 'Beta'), obj.Beta = varargin{i+1};
                else error('Invalid argument');
                end
            end;
        end
        
        function obj = Update(obj, Gyroscope, Accelerometer, Magnetometer)
            q = obj.Quaternion; % short name local variable for readability

            % Normalise accelerometer measurement
            if(norm(Accelerometer) == 0), return; end	% handle NaN
            Accelerometer = Accelerometer / norm(Accelerometer);	% normalise magnitude

            % Normalise magnetometer measurement
            if(norm(Magnetometer) == 0), return; end	% handle NaN
            Magnetometer = Magnetometer / norm(Magnetometer);	% normalise magnitude

            % Reference direction of Earth's magnetic feild
            h = quaternProd(q, quaternProd([0 Magnetometer], quaternConj(q)));
            b = [0 norm([h(2) h(3)]) 0 h(4)];

            % Gradient decent algorithm corrective step
            F = [2*(q(2)*q(4) - q(1)*q(3)) - Accelerometer(1)
                2*(q(1)*q(2) + q(3)*q(4)) - Accelerometer(2)
                2*(0.5 - q(2)^2 - q(3)^2) - Accelerometer(3)
                2*b(2)*(0.5 - q(3)^2 - q(4)^2) + 2*b(4)*(q(2)*q(4) - q(1)*q(3)) - Magnetometer(1)
                2*b(2)*(q(2)*q(3) - q(1)*q(4)) + 2*b(4)*(q(1)*q(2) + q(3)*q(4)) - Magnetometer(2)
                2*b(2)*(q(1)*q(3) + q(2)*q(4)) + 2*b(4)*(0.5 - q(2)^2 - q(3)^2) - Magnetometer(3)];
            J = [-2*q(3),                 	2*q(4),                    -2*q(1),                         2*q(2)
                2*q(2),                 	2*q(1),                    	2*q(4),                         2*q(3)
                0,                         -4*q(2),                    -4*q(3),                         0
                -2*b(4)*q(3),               2*b(4)*q(4),               -4*b(2)*q(3)-2*b(4)*q(1),       -4*b(2)*q(4)+2*b(4)*q(2)
                -2*b(2)*q(4)+2*b(4)*q(2),	2*b(2)*q(3)+2*b(4)*q(1),	2*b(2)*q(2)+2*b(4)*q(4),       -2*b(2)*q(1)+2*b(4)*q(3)
                2*b(2)*q(3),                2*b(2)*q(4)-4*b(4)*q(2),	2*b(2)*q(1)-4*b(4)*q(3),        2*b(2)*q(2)];
            step = (J'*F);
            step = step / norm(step);	% normalise step magnitude

            % Compute rate of change of quaternion
            qDot = 0.5 * quaternProd(q, [0 Gyroscope(1) Gyroscope(2) Gyroscope(3)]) - obj.Beta * step';

            % Integrate to yield quaternion
            q = q + qDot * obj.SamplePeriod;
            obj.Quaternion = q / norm(q); % normalise quaternion
        end
        
        
        function obj = UpdateIMU(obj, Gyroscope, Accelerometer)
            q = obj.Quaternion; % short name local variable for readability

            % Normalise accelerometer measurement
            if(norm(Accelerometer) == 0), return; end	% handle NaN
            Accelerometer = Accelerometer / norm(Accelerometer);	% normalise magnitude

            % Gradient decent algorithm corrective step
            F = [2*(q(2)*q(4) - q(1)*q(3)) - Accelerometer(1)
                2*(q(1)*q(2) + q(3)*q(4)) - Accelerometer(2)
                2*(0.5 - q(2)^2 - q(3)^2) - Accelerometer(3)];
            J = [-2*q(3),	2*q(4),    -2*q(1),	2*q(2)
                2*q(2),     2*q(1),     2*q(4),	2*q(3)
                0,         -4*q(2),    -4*q(3),	0    ];
            step = (J'*F);
            step = step / norm(step);	% normalise step magnitude

            % Compute rate of change of quaternion
            qDot = 0.5 * quaternProd(q, [0 Gyroscope(1) Gyroscope(2) Gyroscope(3)]) - obj.Beta * step';

            % Integrate to yield quaternion
            q = q + qDot * obj.SamplePeriod;
            obj.Quaternion = q / norm(q); % normalise quaternion
        end
        
        function obj = UpdateIMU2(obj, GyX, GyY,GyZ,AccX,AccY,AccZ)
            q = obj.Quaternion; % short name local variable for readability
            
            norm = sqrt(AccX.*AccX + AccY.*AccY + AccZ.*AccZ);
            
            % Normalise accelerometer measurement
            if(norm == 0), return; end	% handle NaN
            
            norm = 1 / norm;	% normalise magnitude
            ax= AccX*norm;
            ay= AccY*norm;
            az= AccZ*norm;


            % Gradient decent algorithm corrective step
            
            s1 = 4*q(1) * q(3)*q(3) + 2*q(3) * ax + 4*q(1) * q(2)*q(2) - 2*q(2) * ay;
            s2 = 4*q(2) * q(4)*q(4) - 2*q(4) * ax + 4 * q(1)*q(1) * q(2) - 2*q(1) * ay - 4*q(2) + 8*q(2) * q(2)*q(2) + 8*q(2) * q(3)*q(3) + 4*q(2) * az;
            s3 = 4* q(1)*q(1) * q(3) + 2*q(1) * ax + 4*q(3) * q(4)*q(4) - 2*q(4) * ay - 4*q(3) + 8*q(3) * q(2)*q(2) + 8*q(3) * q(3)*q(3) + 4*q(3) * az;
            s4 = 4* q(2)*q(2) * q(4) - 2*q(2) * ax + 4 * q(3)*q(3) * q(4) - 2*q(3) * ay;
            norm = 1/ sqrt(s1 * s1 + s2 * s2 + s3 * s3 + s4 * s4);    % normalise step magnitude
            s1 = s1*norm;
            s2 = s2*norm;
            s3 = s3*norm;
            s4 = s4*norm;
            
            %Beta=1;
            %SamplePeriod=1/50;
            % Compute rate of change of quaternion
            qDot1 = 0.15 * (-q(2) * GyX - q(3) * GyY - q(4) * GyZ) - obj.Beta * s1;
            qDot2 = 0.15 * (q(1) * GyX + q(3) * GyZ - q(4) * GyY) - obj.Beta * s2;
            qDot3 = 0.15 * (q(1) * GyY - q(2) * GyZ + q(4) * GyX) - obj.Beta * s3;
            qDot4 = 0.15 * (q(1) * GyZ + q(2) * GyY - q(3) * GyX) - obj.Beta * s4;

            
            % Integrate to yield quaternion
            q(1) = q(1)+ qDot1 * obj.SamplePeriod;
            q(2) = q(2)+ qDot2 * obj.SamplePeriod;
            q(3) = q(3)+ qDot3 * obj.SamplePeriod;
            q(4) = q(4)+ qDot4 * obj.SamplePeriod;
            
            norm = 1 / sqrt(q(1) * q(1) + q(2) * q(2) + q(3) * q(3) + q(4) * q(4));    % normalise quaternion
            obj.Quaternion(1) = q(1) * norm;
            obj.Quaternion(2) = q(2) * norm;
            obj.Quaternion(3) = q(3) * norm;
            obj.Quaternion(4) = q(4) * norm;
            

            % Compute rate of change of quaternion
            %qDot = 0.5 * quaternProd(q, [0 Gyroscope(1) Gyroscope(2) Gyroscope(3)]) - obj.Beta * step';

            % Integrate to yield quaternion
            %q = q + qDot * obj.SamplePeriod;
            %obj.Quaternion = q / norm(q); % normalise quaternion
        end
        
    function obj = UpdateMARG(obj, gx, gy, gz, ax, ay, az, mx, my, mz)
       

            q = obj.Quaternion;
            norm = sqrt(ax * ax + ay * ay + az * az);
            % Normalise accelerometer measurement
            if(norm == 0), return; end	% handle NaN
            norm = 1 / norm;	% normalise magnitude
            ax= ax*norm;
            ay= ay*norm;
            az= az*norm;

            % Normalise magnetometer measurement
            norm = sqrt(mx * mx + my * my + mz * mz);
            if (norm == 0) return; end % handle NaN
            norm = 1 / norm;        % use reciprocal for division
            mx = mx * norm;
            my = my *  norm;
            mz = mz *  norm;

            % Reference direction of Earth's magnetic field
            tq1mx = 2 * q(1) * mx;
            tq1my = 2 * q(1) * my;
            tq1mz = 2 * q(1) * mz;
            tq2mx = 2 * q(2) * mx;
            
            hx = mx * q(1)*q(1) - tq1my * q(4) + tq1mz * q(3) + mx * q(2)*q(2) + 2*q(2) * my * q(3) + 2*q(2) * mz * q(4) - mx * q(3)*q(3) - mx * q(4)*q(4);
            hy = tq1mx * q(4) + my * q(1)*q(1) - tq1mz * q(2) + tq2mx * q(3) - my * q(2)*q(2) + my * q(3)*q(3) + 2*q(3) * mz * q(4) - my * q(4)*q(4);
            tbx = sqrt(hx * hx + hy * hy);
            tbz = -tq1mx * q(3) + tq1my * q(2) + mz * q(1)*q(1) + tq2mx * q(4) - mz * q(2)*q(2) + 2*q(3) * my * q(4) - mz * q(3)*q(3) + mz * q(4)*q(4);
            fbx = 2* tbx;
            fbz = 2 * tbz;

            % Gradient decent algorithm corrective step
            s1 = -2*q(3) * (2* q(2)*q(4) - 2*q(1)*q(3) - ax) + 2*q(2) * (2 * q(1)*q(2) + 2*q(3)*q(4) - ay) - tbz * q(3) * (tbx * (0.5 - q(3)*q(3) - q(4)*q(4)) + tbz * (q(2)*q(4) - q(1)*q(3)) - mx) + (-tbx * q(4) + tbz * q(2)) * (tbx * (q(2)*q(3) - q(1)*q(4)) + tbz * (q(1)*q(2) + q(3)*q(4)) - my) + tbx * q(3) * (tbx * (q(1)*q(3) + q(2)*q(4)) + tbz * (0.5 - q(2)*q(2) - q(3)*q(3)) - mz);
            s2 = 2*q(4) * (2 * q(2)*q(4) - 2*q(1)*q(3) - ax) + 2*q(1) * (2 * q(1)*q(2) + 2*q(3)*q(4) - ay) - 4 * q(2) * (1 - 2.0 * q(2)*q(2) - 2.0 * q(3)*q(3) - az) + tbz * q(4) * (tbx * (0.5 - q(3)*q(3) - q(4)*q(4)) + tbz * (q(2)*q(4) - q(1)*q(3)) - mx) + (tbx * q(3) + tbz * q(1)) * (tbx * (q(2)*q(3) - q(1)*q(4)) + tbz * (q(1)*q(2) + q(3)*q(4)) - my) + (tbx * q(4) - fbz * q(2)) * (tbx * (q(1)*q(3) + q(2)*q(4)) + tbz * (0.5 - q(2)*q(2) - q(3)*q(3)) - mz);
            s3 = -2*q(1) * (2 * q(2)*q(4) - 2*q(1)*q(3) - ax) + 2*q(4) * (2 * q(1)*q(2) + 2*q(3)*q(4) - ay) - 4* q(3) * (1 - 2.0 * q(2)*q(2) - 2.0 * q(3)*q(3) - az) + (-fbx * q(3) - tbz * q(1)) * (tbx * (0.5 - q(3)*q(3) - q(4)*q(4)) + tbz * (q(2)*q(4) - q(1)*q(3)) - mx) + (tbx * q(2) + tbz * q(4)) * (tbx * (q(2)*q(3) - q(1)*q(4)) + tbz * (q(1)*q(2) + q(3)*q(4)) - my) + (tbx * q(1) - fbz * q(3)) * (tbx * (q(1)*q(3) + q(2)*q(4)) + tbz * (0.5 - q(2)*q(2) - q(3)*q(3)) - mz);
            s4 = 2*q(2) * (2 * q(2)*q(4) - 2*q(1)*q(3) - ax) + 2*q(3) * (2 * q(1)*q(2) + 2*q(3)*q(4) - ay) + (-fbx * q(4) + tbz * q(2)) * (tbx * (0.5 - q(3)*q(3) - q(4)*q(4)) + tbz * (q(2)*q(4) - q(1)*q(3)) - mx) + (-tbx * q(1) + tbz * q(3)) * (tbx * (q(2)*q(3) - q(1)*q(4)) + tbz * (q(1)*q(2) + q(3)*q(4)) - my) + tbx * q(2) * (tbx * (q(1)*q(3) + q(2)*q(4)) + tbz * (0.5 - q(2)*q(2) - q(3)*q(3)) - mz);
            
            norm = 1 / sqrt(s1 * s1 + s2 * s2 + s3 * s3 + s4 * s4);    % normalise step magnitude
            
            s1 = s1 * norm;
            s2 = s2 * norm;
            s3 = s3 * norm;
            s4 = s4 * norm;

            % Compute rate of change of quaternion
            qDot1 = 0.5 * (-q(2) * gx - q(3) * gy - q(4) * gz) - obj.Beta * s1;
            qDot2 = 0.5 * (q(1) * gx + q(3) * gz - q(4) * gy) - obj.Beta * s2;
            qDot3 = 0.5 * (q(1) * gy - q(2) * gz + q(4) * gx) - obj.Beta * s3;
            qDot4 = 0.5 * (q(1) * gz + q(2) * gy - q(3) * gx) - obj.Beta * s4;

            % Integrate to yield quaternion
            q(1) = q(1) + qDot1 * obj.SamplePeriod;
            q(2) = q(2) + qDot2 * obj.SamplePeriod;
            q(3) = q(3) + qDot3 * obj.SamplePeriod;
            q(4) = q(4) + qDot4 * obj.SamplePeriod;
            
            
            norm = 1 / sqrt(q(1) * q(1) + q(2) * q(2) + q(3) * q(3) + q(4) * q(4));    % normalise quaternion
            obj.Quaternion(1) = q(1) * norm;
            obj.Quaternion(2) = q(2) * norm;
            obj.Quaternion(3) = q(3) * norm;
            obj.Quaternion(4) = q(4) * norm;
    end
    end
    
    
end
