# Supplementary material for: Comparing Loose Clothing-Mounted Sensors with Body-Mounted Sensors in the Analysis of Walking
Source: Sensors (Basel). 2022 Sep 1;22(17):6605. doi: 10.3390/s22176605 (PMC9459877; doi:10.3390/s22176605)
Supplement: Supplementary file 1 [file sensors-22-06605-s001.zip › SensorsGaitData/Figure4/axisFlip.m]

%%

Skew=@(x)[0 -x(3) x(2);x(3) 0 -x(1);-x(2) x(1) 0];
% Rotations around the x axis
Sx=Skew([1 0 0]);
Sy=Skew([0 1 0]);
Sz=Skew([0 0 1]);
% 90 degree rotations
sa=1;ca=0;
Rx90=eye(3)+sa*Sx-ca*Sx^2+Sx^2;
Ry90=eye(3)+sa*Sy-ca*Sy^2+Sy^2;
Rz90=eye(3)+sa*Sz-ca*Sz^2+Sz^2;
% 180 degrees
sa=0;ca=-1;
Rx180=eye(3)+sa*Sx-ca*Sx^2+Sx^2;
Ry180=eye(3)+sa*Sy-ca*Sy^2+Sy^2;

Rz180=eye(3)+sa*Sz-ca*Sz^2+Sz^2;
% -90 degrees
sa=-1;ca=0;
Rx270=eye(3)+sa*Sx-ca*Sx^2+Sx^2;
Ry270=eye(3)+sa*Sy-ca*Sy^2+Sy^2;
Rz270=eye(3)+sa*Sz-ca*Sz^2+Sz^2;

%% 90 degrees around x
Rx90;
%% 180 degrees around x
Rx180;
%% 270 degrees around x (i.e. -90 degrees)
Rx270;
