# Supplementary material for: Comparing Loose Clothing-Mounted Sensors with Body-Mounted Sensors in the Analysis of Walking
Source: Sensors (Basel). 2022 Sep 1;22(17):6605. doi: 10.3390/s22176605 (PMC9459877; doi:10.3390/s22176605)
Supplement: Supplementary file 1 [file sensors-22-06605-s001.zip › SensorsGaitData/Figure4/Figure4.m]

%% Left and right angle plot

load('Figure4Data.mat');
% The data are consisted of rotated waist, thigh and lower-shank/ankle data
% from accelerometer, gyroscope and magetometer sensors. 

sp=1; ep=size(AnkleR,1);

% Calculating sensor to vertical axis angle
angAL=-sensToVertAng(AnkleL(sp:ep,:),gyroAnkleL(sp:ep,:),magAnkleL(sp:ep,:));
angAR=-sensToVertAng(AnkleR(sp:ep,:),gyroAnkleR(sp:ep,:),magAnkleR(sp:ep,:));
angAB=-sensToVertAng(AnkleBR(sp:ep,:),gyroAnkleBR(sp:ep,:),magAnkleBR(sp:ep,:));

signalL=AnkleL(sp:ep,:);
signalR=AnkleR(sp:ep,:);
signalB=AnkleBR(sp:ep,:);

gySignalL=gyroAnkleL(sp:ep,1);
gySignalR=gyroAnkleR(sp:ep,1);    
gySignalB=gyroAnkleBR(sp:ep,1);

%  Filtering data
d=lyonsFilter;
[num,den] = tf(d);

AccFL=filtfilt(num,den,signalL);
AccFR=filtfilt(num,den,signalR);
AccFB=filtfilt(num,den,signalB);

fGyL=filtfilt(num,den,gySignalL);
fGyR=filtfilt(num,den,gySignalR);
fGyB=filtfilt(num,den,gySignalB);

% toe offs and heel stries from left leg
[ptol,ltol]  = findpeaks(-fGyL,'MinPeakHeight',1.7,'MinPeakDistance',45,'MinPeakWidth',2);
[phsl,lhsl]  = findpeaks(-fGyL,'MinPeakHeight',1.3, 'MinPeakDistance',20,'MinPeakWidth',4); %1.7
ltL=intersect(lhsl,ltol);
hsL=setxor(lhsl,ltL);

% toe offs and heel stries from right leg
[ptor,ltor]  = findpeaks(-fGyR,'MinPeakHeight',1.7,'MinPeakDistance',45,'MinPeakWidth',2);
[phsr,lhsr]  = findpeaks(-fGyR,'MinPeakHeight',1.3, 'MinPeakDistance',20,'MinPeakWidth',4); %1.7
ltR=intersect(lhsr,ltor);
hsR=setxor(lhsr,ltR);

% toe offs and heel stries from right body
[ptob,ltob]  = findpeaks(-fGyB,'MinPeakHeight',1.7,'MinPeakDistance',45,'MinPeakWidth',2);
[phsb,lhsb]  = findpeaks(-fGyB,'MinPeakHeight',1.3, 'MinPeakDistance',20,'MinPeakWidth',4); %1.7
ltB=intersect(lhsb,ltob);
hsB=setxor(lhsl,ltB);

% magnitude
magAL=sum(AccFL.*AccFL,2);
magAR=sum(AccFR.*AccFR,2);
magAB=sum(AccFB.*AccFB,2);

% mid swings from left leg
[pkhsl,lkhsl] = findpeaks(magAL,'MinPeakHeight',2,'MinPeakDistance',45);
[pkhsr,lkhsr] = findpeaks(magAR,'MinPeakHeight',2,'MinPeakDistance',45);
[pkhsb,lkhsb] = findpeaks(magAB,'MinPeakHeight',2,'MinPeakDistance',45);

figure
subplot(3,3,[1,2,3,4,5,6]);
hold on;
% angle data from right clothing, left clothing and body leg
plot(angAR,'-.','Color', [0 0.4470 0.8410],'LineWidth',2);  %0.55 0.54 0.55
plot(angAL,'-.','Color', [0.55 0.54 0.55],'LineWidth',2);
plot(angAB,':','Color', [0.9350 0.0780 0.1840],'LineWidth',2)

% plot heel strikes on angle data
plot(hsR,angAR(hsR),'ks','MarkerFaceColor','r','MarkerSize',8);
plot(hsL,angAL(hsL),'ks','MarkerFaceColor','k','MarkerSize',8);
plot(hsB,angAB(hsB),'ks','MarkerFaceColor','b','MarkerSize',8);

% plot toe offs on angle data
plot(ltR,angAR(ltR),'ko','MarkerFaceColor','g','MarkerSize',8);
plot(ltL,angAL(ltL),'ko','MarkerFaceColor','k','MarkerSize',8);
plot(ltB,angAB(ltB),'ko','MarkerFaceColor','g','MarkerSize',8);

% plot mid-swings on angle data
plot(lkhsr,angAR(lkhsr),'kp','MarkerFaceColor','r','MarkerSize',8);
plot(lkhsl,angAL(lkhsl),'bp','MarkerFaceColor','k','MarkerSize',8);
plot(lkhsb,angAB(lkhsb),'kp','MarkerFaceColor','b','MarkerSize',8);


grid minor

legend('Shank(Right)-to vertical axis angle','Shank(Left)-to vertical axis angle','Shank(Right-body)-to vertical axis angle',...
    'Initial contact(R)','Initial contact(L)','Initial contact(R-body)','Toe-off(R)','Toe-off(L)','Toe-off(R-body)',...
    'Mid-swing(R)','Mid-swing(L)','Mid-swing(R-body)');

ylabel('Lower shank sensor-to vertical axis angle(degrees)','FontWeight','bold');
xlabel('Time(s)','FontWeight','bold');

xticks([0 25 50 75 100 125 150 175 200 225 250 300 325 350 375 400 425 450]);xticklabels([0 0.5 1 1.5 2 2.5 3 3.5 4 4.5 5 5.5 6 6.5 7 7.5 8 8.5]);
%% mean plots P2D2

load('Figure42Data.mat');

d=lyonsFilter;
[num,den] = tf(d);

arrayName=gaitP2D2;  % mid-swing points for each gait cycle
r=size(arrayName,1);
hs=arrayName(1:r,1); 
hsB=arrayName(1:r,2);
quat=-filtfilt(num,den,quatP2D2);  % sensor to vertical axis angles for the gait cycles (negative)

npicsN=size(hs,1);
p=1; q=70;
disp('change the step size');
% all=[63,70,63,53,70,65,63]; % gait for each dataset

if size(quat,2)==6

waistC=quat(:,1);
waistB=quat(:,2);
thighC=quat(:,3);
thighB=quat(:,4);
ankleC=quat(:,5);
ankleB=quat(:,6);
else
   
waistC=NaN(size(quat,1),1);
waistB=NaN(size(quat,1),1);
thighC=quat(:,1);
thighB=quat(:,2);
ankleC=quat(:,3);
ankleB=quat(:,4);
end

clothingWornW=zeros(npicsN-1,q+2);
clothingWornT=zeros(npicsN-1,q+2);
clothingWornA=zeros(npicsN-1,q+2);

bodyWornW=zeros(npicsN-1,q+2);
bodyWornT=zeros(npicsN-1,q+2);
bodyWornA=zeros(npicsN-1,q+2);


for tt=1:npicsN-1
clothingWornW(tt,:)=(waistC(hs(tt)-p:hs(tt)+q,1));
clothingWornT(tt,:)=(thighC(hs(tt)-p:hs(tt)+q,1));
clothingWornA(tt,:)=(ankleC(hs(tt)-p:hs(tt)+q,1));

bodyWornW(tt,:)=(waistB(hsB(tt)-p:hsB(tt)+q,1));
bodyWornT(tt,:)=(thighB(hsB(tt)-p:hsB(tt)+q,1));
bodyWornA(tt,:)=(ankleB(hsB(tt)-p:hsB(tt)+q,1));
end


ll=-50; ul=55 ;
LC=size(clothingWornW,2);
for tt=1:LC
meanClothingW(tt,:)=nanmean(clothingWornW(:,tt));
meanClothingT(tt,:)=mean(clothingWornT(:,tt));
meanClothingA(tt,:)=mean(clothingWornA(:,tt));

meanBodyW(tt,:)=nanmean(bodyWornW(:,tt));
meanBodyT(tt,:)=mean(bodyWornT(:,tt));
meanBodyA(tt,:)=mean(bodyWornA(:,tt));
end

stdWC=(nanstd(clothingWornW))';
stdWB=(nanstd(bodyWornW))';
stdTC=(nanstd(clothingWornT))';
stdTB=(nanstd(bodyWornT))';
stdAC=(nanstd(clothingWornA))';
stdAB=(nanstd(bodyWornA))';


col= [0.2 0.9 0.8]; % colour blue 0.6843    0.9157    0.8882
col2= [1 0.5 0.4]; % colour pink


%figure
subplot(3,3,7)
plotShades(meanBodyW,stdWB,col2,'r');hold on
plotShades(meanClothingW,stdWC,col,'b');
title('Mean cycles');
xlabel('Time(s)','FontWeight','bold');grid minor;
ylabel('Angle (degrees)','FontWeight','bold');
xticks([0 20 40 60 80]);xticklabels([0 0.4 0.8 1.2 1.6]);
ylim([ll ul]);


subplot(3,3,8)
plotShades(meanBodyT,stdTB,col2,'r');hold on;
plotShades(meanClothingT,stdTC,col,'b');
%title('Mean cycles ');
grid minor;ylim([ll ul]);
xlabel('Time(s)','FontWeight','bold');
ylabel('Angle (degrees)','FontWeight','bold');
xticks([0 20 40 60 80]);xticklabels([0 0.4 0.8 1.2 1.6]);


subplot(3,3,9)
plotShades(meanBodyA,stdAB,col2,'r');hold on;
plotShades(meanClothingA,stdAC,col,'b');
grid minor;ylim([ll ul]);
%title('Mean cycles');
xlabel('Time(s)','FontWeight','bold');
ylabel('Angle (degrees)','FontWeight','bold');
xticks([0 20 40 60 80]);xticklabels([0 0.4 0.8 1.2 1.6]);;
