# Supplementary material for: Comparing Loose Clothing-Mounted Sensors with Body-Mounted Sensors in the Analysis of Walking
Source: Sensors (Basel). 2022 Sep 1;22(17):6605. doi: 10.3390/s22176605 (PMC9459877; doi:10.3390/s22176605)
Supplement: Supplementary file 1 [file sensors-22-06605-s001.zip › SensorsGaitData/Figure4/plotShades.m]

function plotShades(meanSig,stdSig,col,cg)
%figure

%cg='b';

y = meanSig'; % your mean vector;
x = 1:numel(y);
std_dev = stdSig;
curve1 = y + std_dev;
curve2 = y - std_dev;
x2 = [x, fliplr(x)];
inBetween = [curve1, fliplr(curve2)];
p2=plot(x, y, cg,'LineWidth', 2);
hold on;
p1=fill(x2, inBetween,col, 'FaceAlpha',.02,'EdgeColor','none');%'EdgeAlpha',.3);
%p1=fill(x2, inBetween,col,'EdgeColor','none');%'EdgeAlpha',.3);
p2=plot(x, y, cg,'LineWidth', 2);
%legend({'Mean gait cycle','syandard deviation'},'Location', 'north');
