# Supplementary material for: Comparing Loose Clothing-Mounted Sensors with Body-Mounted Sensors in the Analysis of Walking
Source: Sensors (Basel). 2022 Sep 1;22(17):6605. doi: 10.3390/s22176605 (PMC9459877; doi:10.3390/s22176605)
Supplement: Supplementary file 1 [file sensors-22-06605-s001.zip › SensorsGaitData/Figure4/quaternion2vertangle.m]

function [cth2,altcth1]=quaternion2vertangle(q)
% extract the direction cosine for the x and z sensor axis w.r.t. the world
% UP (z) frame.
altcth1=2*(q(:,1).*q(:,3)+q(:,2).*q(:,4));
cth2=q(:,1).^2-q(:,2).^2-q(:,3).^2+q(:,4).^2;

%altcth1=2*(q(:,1).*q(:,3)+q(:,2).*q(:,4));
%cth2=q(:,1).^2-q(:,2).^2-q(:,3).^2+q(:,4).^2;
end
