# Supplementary material for: Comparing Loose Clothing-Mounted Sensors with Body-Mounted Sensors in the Analysis of Walking
Source: Sensors (Basel). 2022 Sep 1;22(17):6605. doi: 10.3390/s22176605 (PMC9459877; doi:10.3390/s22176605)
Supplement: Supplementary file 1 [file sensors-22-06605-s001.zip › SensorsGaitData/Figure4/ReadmeFigure4.txt]

===================================================================
	Folder contains: 
		6 .m files 
            code to generate Figure 4 (Figure4.m), 
            a low-pass filter code (lyonsFilter.m), 
            a code to do axis flips (axisFlip.m),
            2 codes to generate the angle(sensToVertAng.m and quaternion2vertangle.m) and 
            a code to add the shading to the standard deviation area (plotShade.m)
		2 .mat files with the data
        1 folder (Codes from Madgwick algorithm)
===================================================================

1. Run the Figure4.m file.

This code generates two subplots, i.e.
    1. Lower-shank to vertical angles for walking data from body-mounted and clothing-mounted sensors from the right hand side leg and
    clothing-mounted sensor from the left hand side leg.
    2. Sensor to vertical angle for mean gait cycle for waist, thigh and lower-shank sensors

----------------------------------------------------------------------
Figure4Data.mat file contains 21 arrays;

AnkleBR: Right side Body-mounted lower-shank accelerometer data for 4.5 s
AnkleL : Left side Clothing-mounted lower-shank accelerometer data for 4.5 s
AnkleR : Right side Clothing-mounted lower-shank accelerometer data for 4.5 s

ThighBR: Right side Body-mounted thigh accelerometer data for 4.5 s
ThighR : Right side Clothing-mounted thigh accelerometer data for 4.5 s

WaistBR: Right side Body-mounted waist accelerometer data for 4.5 s
WaistR : Right side Clothing-mounted waist accelerometer data for 4.5 s

column_1 : x-axis of the accelerometer data 
column_2 : y-axis of the accelerometer data 
column_3 : z-axis of the accelerometer data 

---------------------------------------------------------------------------
gyroAnkleBR: Right side Body-mounted lower-shank gyroscope data for 4.5 s
gyroAnkleL : Left side Clothing-mounted lower-shank gyroscope data for 4.5 s
gyroAnkleR : Right side Clothing-mounted lower-shank gyroscope data for 4.5 s

gyroThighBR: Right side Body-mounted thigh gyroscope data for 4.5 s
gyroThighR : Right side Clothing-mounted thigh gyroscope data for 4.5 s

gyroWaistBR: Right side Body-mounted waist gyroscope data for 4.5 s
gyroWaistR : Right side Clothing-mounted waist gyroscope data for 4.5 s

column_1 : x-axis of the gyroscope data 
column_2 : y-axis of the gyroscope data 
column_3 : z-axis of the gyroscope data 

---------------------------------------------------------------------------
magAnkleBR: Right side Body-mounted lower-shank magnetometer data for 4.5 s
magAnkleL : Left side Clothing-mounted lower-shank magnetometer data for 4.5 s
magAnkleR : Right side Clothing-mounted lower-shank magnetometer data for 4.5 s

magThighBR: Right side Body-mounted thigh magnetometer data for 4.5 s
magThighR : Right side Clothing-mounted thigh magnetometer data for 4.5 s

magWaistBR: Right side Body-mounted waist magnetometer data for 4.5 s
magWaistR : Right side Clothing-mounted waist magnetometer data for 4.5 s

column_1 : x-axis of the magnetometer data 
column_2 : y-axis of the magnetometer data 
column_3 : z-axis of the magnetometer data 
***************************************************************************

Figure42Data.mat file contains 2 arrays;

gaitP2D2: Mid swing point tracked from the walking data

column_1 : Index of the Mid-swing point estimated from clothing-mounted lower-shank sensor
column_2 : Index of the Mid-swing point estimated from body-mounted lower-shank sensor
---------------------------------------------------------------------------
quatP2D2: Sensor to vertical angles for walking segment

column_1 : Waist Clothing-mounted Sensor-to vertical angle 
column_2 : Waist Body-mounted Sensor-to vertical angle 
column_3 : Thigh Clothing-mounted  Sensor-to vertical angle 
column_4 : Thigh Body-mounted Sensor-to vertical angle 
column_5 : Lower-shank Clothing-mounted  Sensor-to vertical angle 
column_6 : Lower-shank Body-mounted Sensor-to vertical angle 
