# Supplementary material for: Comparing Loose Clothing-Mounted Sensors with Body-Mounted Sensors in the Analysis of Walking
Source: Sensors (Basel). 2022 Sep 1;22(17):6605. doi: 10.3390/s22176605 (PMC9459877; doi:10.3390/s22176605)
Supplement: Supplementary file 1 [file sensors-22-06605-s001.zip › SensorsGaitData/Figure4/sensToVertAng.m]

function [angTest]=sensToVertAng(acc,gyro,mag)


axisFlip;

Acc=acc*Rz90;
Gyro=gyro*Rz90;
Magno=mag*Rz90;

start=1;
r =size(Acc,1);
endt=r-start;

t = datetime(2020,05,29,11,56,(0:r-1)/50);
time2=t';

%% Process sensor data through algorithm

AHRS = MadgwickAHRS('SamplePeriod', 1/50, 'Beta', 0.5);

quaternionAll = zeros(length(time2), 4);
for t = 1:length(time2)

      AHRS.UpdateMARG(Gyro(t,1),Gyro(t,2),Gyro(t,3), Acc(t,1),Acc(t,2),Acc(t,3),Magno(t,1),Magno(t,2),Magno(t,3));%
      quaternionAll(t,:) = AHRS.Quaternion;
end

%q=[quaternionAll(:,1) -quaternionAll(:,2) -quaternionAll(:,3) -quaternionAll(:,4)];
q=[-quaternionAll(:,1) quaternionAll(:,2) quaternionAll(:,3) quaternionAll(:,4)];
[cth2,altcth1]=quaternion2vertangle(q);

angTest=(acosd(altcth1)-90);
%angTest=(acosd(cth2));
