# Supplementary material for: Comparing Loose Clothing-Mounted Sensors with Body-Mounted Sensors in the Analysis of Walking
Source: Sensors (Basel). 2022 Sep 1;22(17):6605. doi: 10.3390/s22176605 (PMC9459877; doi:10.3390/s22176605)
Supplement: Supplementary file 1 [file sensors-22-06605-s001.zip › SensorsGaitData/Figure5/Figure5.m]

%%   plot with 3D figure

load('Figure5Data.mat');
d=lyonsFilter;
[num,den] = tf(d);
%[num,den]=butter(2,6/25); %6
arrayName=gaitP2D1;
r=size(arrayName,1);
hs=arrayName(1:r,1); %(changed the value as we look at negative value now)
hsB=arrayName(1:r,2);
quat=-filtfilt(num,den,quatP2D1);  % negative

npicsN=size(hs,1);
p=1; q=56;

% all=[63,70,63,53,70,65,63]; % gait for each dataset

if size(quat,2)==6

waistC=quat(:,1);
waistB=quat(:,2);
thighC=quat(:,3);
thighB=quat(:,4);
ankleC=quat(:,5);
ankleB=quat(:,6);
else
   
waistC=NaN(size(quat,1),1);
waistB=NaN(size(quat,1),1);
thighC=quat(:,1);
thighB=quat(:,2);
ankleC=quat(:,3);
ankleB=quat(:,4);
end


clothingWornW=zeros(npicsN-1,q+2);
clothingWornT=zeros(npicsN-1,q+2);
clothingWornA=zeros(npicsN-1,q+2);

bodyWornW=zeros(npicsN-1,q+2);
bodyWornT=zeros(npicsN-1,q+2);
bodyWornA=zeros(npicsN-1,q+2);


for tt=1:npicsN-1
clothingWornW(tt,:)=(waistC(hs(tt)-p:hs(tt)+q,1));
clothingWornT(tt,:)=(thighC(hs(tt)-p:hs(tt)+q,1));
clothingWornA(tt,:)=(ankleC(hs(tt)-p:hs(tt)+q,1));

bodyWornW(tt,:)=(waistB(hsB(tt)-p:hsB(tt)+q,1));
bodyWornT(tt,:)=(thighB(hsB(tt)-p:hsB(tt)+q,1));
bodyWornA(tt,:)=(ankleB(hsB(tt)-p:hsB(tt)+q,1));
end

lw=1;
color = lines(8);
figure
subplot(2,3,1)
clothingWornW=zeros(npicsN-1,q+2);
clothingWornT=zeros(npicsN-1,q+2);
clothingWornA=zeros(npicsN-1,q+2);

bodyWornW=zeros(npicsN-1,q+2);
bodyWornT=zeros(npicsN-1,q+2);
bodyWornA=zeros(npicsN-1,q+2);


for tt=1:npicsN-1
clothingWornW(tt,:)=(waistC(hs(tt)-p:hs(tt)+q,1));
clothingWornT(tt,:)=(thighC(hs(tt)-p:hs(tt)+q,1));
clothingWornA(tt,:)=(ankleC(hs(tt)-p:hs(tt)+q,1));

bodyWornW(tt,:)=(waistB(hsB(tt)-p:hsB(tt)+q,1));
bodyWornT(tt,:)=(thighB(hsB(tt)-p:hsB(tt)+q,1));
bodyWornA(tt,:)=(ankleB(hsB(tt)-p:hsB(tt)+q,1));
end

LC=size(bodyWornW,1);
for c=1:LC
h1=scatter3(bodyWornW(c,:),bodyWornT(c,:),bodyWornA(c,:),'.','MarkerEdgeColor',color(2,:));
hold on
h2=scatter3(clothingWornW(c,:),clothingWornT(c,:),clothingWornA(c,:),'.','MarkerEdgeColor',color(1,:));
end

  
xlabel('Waist()','FontWeight','bold');
ylabel('Thigh(degrees)','FontWeight','bold');
zlabel('Lower shank(degrees)','FontWeight','bold');
grid minor;

set(gca,'GridColor',[0 0 0],'LineWidth',lw,'GridLineStyle','-');


noCol=size(clothingWornA,2);

ss=fix(noCol*0.15);%12;%fix(LC*27/100);
ssc=fix(noCol*0.15);%;12;
es=fix(noCol*0.45);%35;
esc=fix(noCol*0.45);%35;

for tt=1:noCol
meanClothingW(tt,:)=nanmean(clothingWornW(:,tt));
meanClothingT(tt,:)=mean(clothingWornT(:,tt));
meanClothingA(tt,:)=mean(clothingWornA(:,tt));

meanBodyW(tt,:)=nanmean(bodyWornW(:,tt));
meanBodyT(tt,:)=mean(bodyWornT(:,tt));
meanBodyA(tt,:)=mean(bodyWornA(:,tt));
end


j=1;
endp=fix(size(bodyWornA,2)/10)-1;
for x=1:endp
    Xd(j,1)=meanBodyW(x*10,1);
    Yd(j,1)=meanBodyT(x*10,1);
    Zd(j,1)=meanBodyA(x*10,1);

   j= j+1;
end
    Ud=gradient(Xd);
    Vd=gradient(Yd);
    Wd=gradient(Zd);
 subplot(2,3,[2,3])   
 
%plot3(meanBodyW,meanBodyT,meanBodyA,':','Color',color(2,:),'linewidth',2);hold on;
%plot3(meanClothingW,meanClothingT,meanClothingA,'-.','Color',color(1,:),'linewidth',2); 


c=5;
plot3(bodyWornW(c,:),bodyWornT(c,:),bodyWornA(c,:),'-','Color',color(2,:),'linewidth',2);hold on;
plot3(clothingWornW(c,:),clothingWornT(c,:),clothingWornA(c,:),'-','Color',color(1,:),'linewidth',2); 


c=c+1;
plot3(bodyWornW(c,:),bodyWornT(c,:),bodyWornA(c,:),':','Color',[0.55 0.55 0.55],'linewidth',3);hold on;
plot3(clothingWornW(c,:),clothingWornT(c,:),clothingWornA(c,:),':','Color',[0.35 0.35 0.35],'linewidth',3); 
%{
plot3(meanBodyW(1,1),meanBodyT(1,1),meanBodyA(1,1),'p','MarkerSize',12,...
    'MarkerEdgeColor','r','MarkerFaceColor','k');hold on; 
plot3(meanBodyW(ss,1),meanBodyT(ss,1),meanBodyA(ss,1),'o','MarkerSize',10,...
    'MarkerFaceColor','g');hold on; 
plot3(meanBodyW(es,1),meanBodyT(es,1),meanBodyA(es,1),'d','MarkerSize',10,...
    'MarkerEdgeColor','r','MarkerFaceColor',color(3,:));hold on;
%}
plot3(bodyWornW(c,1),bodyWornT(c,1),bodyWornA(c,1),'p','MarkerSize',12,...
    'MarkerEdgeColor','r','MarkerFaceColor','k');hold on;
plot3(bodyWornW(c,ss),bodyWornT(c,ss),bodyWornA(c,ss),'o','MarkerSize',10,...
    'MarkerFaceColor','g');hold on; 
plot3(bodyWornW(c,es),bodyWornT(c,es),bodyWornA(c,es),'d','MarkerSize',10,...
    'MarkerEdgeColor','r','MarkerFaceColor',color(3,:));hold on;
%{
plot3(meanClothingW(1,1),meanClothingT(1,1),meanClothingA(1,1),'p','MarkerSize',12,...
    'MarkerEdgeColor','b','MarkerFaceColor','k');hold on; 
plot3(meanClothingW(ssc,1),meanClothingT(ssc,1),meanClothingA(ssc,1),'o','MarkerSize',10,...
   'MarkerEdgeColor','b','MarkerFaceColor','g');hold on;
plot3(meanClothingW(esc,1),meanClothingT(esc,1),meanClothingA(esc,1),'d','MarkerSize',10,...
     'MarkerEdgeColor','b','MarkerFaceColor',color(3,:));hold on;
%}
plot3(clothingWornW(c,1),clothingWornT(c,1),clothingWornA(c,1),'p','MarkerSize',12,...
    'MarkerEdgeColor','b','MarkerFaceColor','k');hold on; 
plot3(clothingWornW(c,ssc),clothingWornT(c,ssc),clothingWornA(c,ssc),'o','MarkerSize',10,...
   'MarkerEdgeColor','b','MarkerFaceColor','g');hold on;
plot3(clothingWornW(c,esc),clothingWornT(c,esc),clothingWornA(c,esc),'d','MarkerSize',10,...
     'MarkerEdgeColor','b','MarkerFaceColor',color(3,:));hold on;


xlabel('Waist()','FontWeight','bold');
ylabel('Thigh(degrees)','FontWeight','bold');
zlabel('Lower shank(degrees)','FontWeight','bold');
grid minor;
legend('Gait cycle 1:Body','Gait cycle 1:Clothing','Gait cycle 2:Body','Gait cycle 2:Clothing','Estimated Initial Contact','Estimated starting point of stance',...
    'Estimated end point of stance phase','FontWeight','bold');

m=subplot(2,3,6)
for c=1:LC
plot(bodyWornW(c,:),bodyWornA(c,:),'.','Color',color(2,:));%m
hold on
plot(clothingWornW(c,:),clothingWornA(c,:),'.','Color',color(1,:));%m
end
xlabel('Waist (degrees)','FontWeight','bold');
ylabel('Lower shank (degrees)','FontWeight','bold');
%legend('Standing','Sitting','Lying down','Sitting on the floor','FontWeight','bold');
grid minor;
ylim([-50 55]);
axis equal;
set(gca,'GridColor',[0 0 0],'LineWidth',lw,'GridLineStyle','-');

n=subplot(2,3,5)
for c=1:LC
plot(bodyWornT(c,:),bodyWornA(c,:),'.','Color',color(2,:));%m
hold on
plot(clothingWornT(c,:),clothingWornA(c,:),'.','Color',color(1,:));%g
end
xlabel('Thigh (degrees)','FontWeight','bold');
ylabel('Lower shank (degrees)','FontWeight','bold');
%legend('Standing','Sitting','Lying down','Sitting on the floor','FontWeight','bold');
grid minor;ylim([-50 55]);
axis equal;
set(gca,'GridColor',[0 0 0],'LineWidth',lw,'GridLineStyle','-');

o=subplot(2,3,4)
for c=1:LC
plot(bodyWornW(c,:),bodyWornT(c,:),'.','Color',color(2,:));%m
hold on
plot(clothingWornW(c,:),clothingWornT(c,:),'.','Color',color(1,:));%g
end
xlabel('Waist (degrees)','FontWeight','bold');
ylabel('Thigh (degrees)','FontWeight','bold');
%legend('Standing','Sitting','Lying down','Sitting on the floor','FontWeight','bold');
grid minor;ylim([-50 55]);axis equal;
set(gca,'GridColor',[0 0 0],'LineWidth',lw,'GridLineStyle','-');
legend('Body-mounted sensor gait cycles','Clothing-mounted sensor gait cycles','FontWeight','bold');

linkaxes([m,n,o],'xy');
%%%%%%%%%%%%%%%%%%%%%%%%%%%%%%%%%%%%%%%%%%%%%%%%%%%%%%%%%%%%%%%%%%%%%%%%%%%%%%%%%%%%%%%%%%%
