# Supplementary material for: Comparing Loose Clothing-Mounted Sensors with Body-Mounted Sensors in the Analysis of Walking
Source: Sensors (Basel). 2022 Sep 1;22(17):6605. doi: 10.3390/s22176605 (PMC9459877; doi:10.3390/s22176605)
Supplement: Supplementary file 1 [file sensors-22-06605-s001.zip › SensorsGaitData/Figure5/ReadmeFigure5.txt]

===================================================================
	Folder contains: 
		3 .m files 
            code to generate Figure 5 (Figure5.m), 
            a low-pass filter code (lyonsFilter.m), 
            a code to set up the walking data from all the sensors (setupdata.m)
		1 .mat file with the data
===================================================================

1. Run the Figure5.m file.

This code generates 5 subplots, i.e.
    1.Sensor−to−vertical angles of the waist, thigh, and lower shank plotted against each other
for 53 gait cycles from Participant 2, day 1. (a) The angles for body-mounted sensors (red dots)
and clothing-mounted sensors (blue dots) plotted in a 3D space.

    2. Two typical gait cycles from body−mounted (red) and clothing-mounted (blue) sensors. 
    3. Waist vs Thigh angle changes for walking
    4. Thigh vs Lower-shank angle changes for walking
    5. Waist vs Lower-shank angle changes for walking
----------------------------------------------------------------------
Figure5Data.mat file contains 2 arrays;

gaitP2D1: Mid swing point tracked from the walking data

column_1 : Index of the Mid-swing point estimated from clothing-mounted lower-shank sensor
column_2 : Index of the Mid-swing point estimated from body-mounted lower-shank sensor
---------------------------------------------------------------------------
quattP2D1: Sensor to vertical angles for walking segment

column_1 : Waist Clothing-mounted Sensor-to vertical angle 
column_2 : Waist Body-mounted Sensor-to vertical angle 
column_3 : Thigh Clothing-mounted  Sensor-to vertical angle 
column_4 : Thigh Body-mounted Sensor-to vertical angle 
column_5 : Lower-shank Clothing-mounted  Sensor-to vertical angle 
column_6 : Lower-shank Body-mounted Sensor-to vertical angle 
