# Supplementary material for: Comparing Loose Clothing-Mounted Sensors with Body-Mounted Sensors in the Analysis of Walking
Source: Sensors (Basel). 2022 Sep 1;22(17):6605. doi: 10.3390/s22176605 (PMC9459877; doi:10.3390/s22176605)
Supplement: Supplementary file 1 [file sensors-22-06605-s001.zip › SensorsGaitData/Figure5/setupdata.m]

sp=22987;ep=sp+200;

AnkleR=AnkleR(sp:ep,:);
AnkleBR=AnkleBR(sp:ep,:);
AnkleL=AnkleL(sp:ep,:);

ThighR=ThighR(sp:ep,:);
ThighBR=ThighBR(sp:ep,:);
ThighL=ThighL(sp:ep,:);

WaistR=WaistR(sp:ep,:);
WaistBR=WaistBR(sp:ep,:);
WaistL=WaistL(sp:ep,:);

gyroAnkleR= gyroAnkleR(sp:ep,:);
gyroAnkleL= gyroAnkleL(sp:ep,:);
gyroAnkleBR= gyroAnkleBR(sp:ep,:);

magAnkleR= magAnkleR(sp:ep,:);
magAnkleL= magAnkleL(sp:ep,:);
magAnkleBR= magAnkleBR(sp:ep,:);

gyroThighR= gyroThighR(sp:ep,:);
gyroThighL= gyroThighL(sp:ep,:);
gyroThighBR= gyroThighBR(sp:ep,:);

magThighR= magThighR(sp:ep,:);
magThighL= magThighL(sp:ep,:);
magThighBR= magThighBR(sp:ep,:);

gyroWaistR= gyroWaistR(sp:ep,:);
gyroWaistL= gyroWaistL(sp:ep,:);
gyroWaistBR= gyroWaistBR(sp:ep,:);

magWaistR= magWaistR(sp:ep,:);
magWaistL= magWaistL(sp:ep,:);
magWaistBR= magWaistBR(sp:ep,:);
