# Supplementary material for: Comparing Loose Clothing-Mounted Sensors with Body-Mounted Sensors in the Analysis of Walking
Source: Sensors (Basel). 2022 Sep 1;22(17):6605. doi: 10.3390/s22176605 (PMC9459877; doi:10.3390/s22176605)
Supplement: Supplementary file 1 [file sensors-22-06605-s001.zip › SensorsGaitData/Figure6/Figure6.m]

load('Figure6Data.mat');

d=lyonsFilter;
[num,den] = tf(d);

arrayName=gaitP2D1;  % mid-swing points for each gait cycle
r=size(arrayName,1);
hs=arrayName(1:r,1); 
hsB=arrayName(1:r,2);
quat=-filtfilt(num,den,quatP2D1);  % sensor to vertical axis angles for the gait cycles (negative)

npicsN=size(hs,1);
p=1; q=53;
sp=1;
%disp('change the step size');
% all=[63,70,63,53,70,65,63]; % gait for each dataset

if size(quat,2)==6

waistC=quat(:,1);
waistB=quat(:,2);
thighC=quat(:,3);
thighB=quat(:,4);
ankleC=quat(:,5);
ankleB=quat(:,6);
else
   
waistC=NaN(size(quat,1),1);
waistB=NaN(size(quat,1),1);
thighC=quat(:,1);
thighB=quat(:,2);
ankleC=quat(:,3);
ankleB=quat(:,4);
end

clothingWornW=zeros(npicsN-1,q+2);
clothingWornT=zeros(npicsN-1,q+2);
clothingWornA=zeros(npicsN-1,q+2);

bodyWornW=zeros(npicsN-1,q+2);
bodyWornT=zeros(npicsN-1,q+2);
bodyWornA=zeros(npicsN-1,q+2);


for tt=1:npicsN-1
clothingWornW(tt,:)=(waistC(hs(tt)-p:hs(tt)+q,1));
clothingWornT(tt,:)=(thighC(hs(tt)-p:hs(tt)+q,1));
clothingWornA(tt,:)=(ankleC(hs(tt)-p:hs(tt)+q,1));

bodyWornW(tt,:)=(waistB(hsB(tt)-p:hsB(tt)+q,1));
bodyWornT(tt,:)=(thighB(hsB(tt)-p:hsB(tt)+q,1));
bodyWornA(tt,:)=(ankleB(hsB(tt)-p:hsB(tt)+q,1));
end


ll=-50; ul=55 ;
LC=size(clothingWornW,2);
for tt=1:LC
meanClothingW(tt,:)=nanmean(clothingWornW(:,tt));
meanClothingT(tt,:)=mean(clothingWornT(:,tt));
meanClothingA(tt,:)=mean(clothingWornA(:,tt));

meanBodyW(tt,:)=nanmean(bodyWornW(:,tt));
meanBodyT(tt,:)=mean(bodyWornT(:,tt));
meanBodyA(tt,:)=mean(bodyWornA(:,tt));
end

d=lyonsFilter;
[num,den] = tf(d);

fgyroWaistR=filtfilt(num,den,gyroWaistR)*180/pi;
fgyroThighR=filtfilt(num,den,gyroThighR)*180/pi;
fgyroAnkleR=filtfilt(num,den,gyroAnkleR)*180/pi;
fgyroWaistBR=filtfilt(num,den,gyroWaistBR)*180/pi;
fgyroThighBR=filtfilt(num,den,gyroThighBR)*180/pi;
fgyroAnkleBR=filtfilt(num,den,gyroAnkleBR)*180/pi;

for tt=1:npicsN-1
gyclothingWornW(tt,:)=(fgyroWaistR(sp+hs(tt)-p:sp+hs(tt)+q,1));
gyclothingWornT(tt,:)=(fgyroThighR(sp+hs(tt)-p:sp+hs(tt)+q,1));
gyclothingWornA(tt,:)=(fgyroAnkleR(sp+hs(tt)-p:sp+hs(tt)+q,1));

gybodyWornW(tt,:)=(fgyroWaistBR(sp+hs(tt)-p:sp+hs(tt)+q,1));
gybodyWornT(tt,:)=(fgyroThighBR(sp+hs(tt)-p:sp+hs(tt)+q,1));
gybodyWornA(tt,:)=(fgyroAnkleBR(sp+hs(tt)-p:sp+hs(tt)+q,1));
end

endp=size(gybodyWornA,2);
for tt=1:endp
gymeanClothingW(tt,:)=nanmean(gyclothingWornW(:,tt));
gymeanClothingT(tt,:)=mean(gyclothingWornT(:,tt));
gymeanClothingA(tt,:)=mean(gyclothingWornA(:,tt));

gymeanBodyW(tt,:)=nanmean(gybodyWornW(:,tt));
gymeanBodyT(tt,:)=mean(gybodyWornT(:,tt));
gymeanBodyA(tt,:)=mean(gybodyWornA(:,tt));
end


figure

n=20;
s=n;%npicsN-1;

a=subplot(1,3,1);
for c=s:n%npicsN-1
plot(bodyWornW(c,:),gybodyWornW(c,:),'-','Color',[0.55 0.55 0.55],'LineWidth',2);hold on;
plot(clothingWornW(c,:),gyclothingWornW(c,:),'-.','Color',[0.35 0.35 0.35],'LineWidth',2);hold on;

end
hold on;
%{
plot(bodyWornW(n,21),gybodyWornW(n,21),'p','MarkerSize',8,...
    'MarkerEdgeColor','r','MarkerFaceColor','r');hold on
plot(bodyWornW(n,34),gybodyWornW(n,34),'d','MarkerSize',8,...
    'MarkerEdgeColor','r','MarkerFaceColor','g');hold on
plot(bodyWornW(n,52),gybodyWornW(n,52),'o','MarkerSize',8,...
    'MarkerEdgeColor','r','MarkerFaceColor','b');hold on

plot(clothingWornW(n,21),gyclothingWornW(n,21),'p','MarkerSize',8,...
    'MarkerEdgeColor','r','MarkerFaceColor','r');
plot(clothingWornW(n,34),gyclothingWornW(n,34),'d','MarkerSize',8,...
    'MarkerEdgeColor','b','MarkerFaceColor','g');
plot(clothingWornW(n,52),gyclothingWornW(n,52),'o','MarkerSize',8,...
    'MarkerEdgeColor','b','MarkerFaceColor','b');
%}
plot(bodyWornW(n,1),gybodyWornW(n,1),'p','MarkerSize',8,...
    'MarkerEdgeColor','r','MarkerFaceColor','r');hold on
plot(bodyWornW(n,9),gybodyWornW(n,9),'d','MarkerSize',8,...
    'MarkerEdgeColor','r','MarkerFaceColor','g');hold on
plot(bodyWornW(n,28),gybodyWornW(n,28),'o','MarkerSize',8,...
    'MarkerEdgeColor','r','MarkerFaceColor','b');hold on

plot(clothingWornW(n,1),gyclothingWornW(n,1),'p','MarkerSize',8,...
    'MarkerEdgeColor','r','MarkerFaceColor','r');
plot(clothingWornW(n,9),gyclothingWornW(n,9),'d','MarkerSize',8,...
    'MarkerEdgeColor','b','MarkerFaceColor','g');
plot(clothingWornW(n,28),gyclothingWornW(n,28),'o','MarkerSize',8,...
    'MarkerEdgeColor','b','MarkerFaceColor','b');
xlim([-50 55]);
ylim([-300 450]);
grid minor;
ylabel('Angular velocity(deg/s)','FontWeight','bold');
xlabel('Angle(deg)','FontWeight','bold');
legend('Body-mounted phase-portrait', 'Clothing-mounted phase-portrait','Mid-swing',...
    'Approximate Initial contact', 'Approximate Toe-off');

b=subplot(1,3,2);

for c=s:n%npicsN-1
plot(bodyWornT(c,:),gybodyWornT(c,:),'-','Color',[0.55 0.55 0.55],'LineWidth',2);hold on;
plot(clothingWornT(c,:),gyclothingWornT(c,:),'-.','Color',[0.35 0.35 0.35],'LineWidth',2);hold on;
end

plot(bodyWornT(n,1),gybodyWornT(n,1),'p','MarkerSize',8,...
    'MarkerEdgeColor','r','MarkerFaceColor','r');hold on
plot(clothingWornT(n,1),gyclothingWornT(n,1),'p','MarkerSize',8,...
    'MarkerEdgeColor','r','MarkerFaceColor','r');

plot(bodyWornT(n,9),gybodyWornT(n,9),'d','MarkerSize',8,...
    'MarkerEdgeColor','r','MarkerFaceColor','g');hold on
plot(clothingWornT(n,9),gyclothingWornT(n,9),'d','MarkerSize',8,...
    'MarkerEdgeColor','b','MarkerFaceColor','g');

plot(bodyWornT(n,28),gybodyWornT(n,28),'o','MarkerSize',8,...
    'MarkerEdgeColor','r','MarkerFaceColor','b');hold on
plot(clothingWornT(n,28),gyclothingWornT(n,28),'o','MarkerSize',8,...
    'MarkerEdgeColor','b','MarkerFaceColor','b');
xlim([-50 55]);
ylim([-300 450]);
grid minor;
ylabel('Angular velocity(deg/s)','FontWeight','bold');
xlabel('Angle(deg)','FontWeight','bold');

c=subplot(1,3,3);


for c=s:n%npicsN-1
plot(bodyWornA(c,:),gybodyWornA(c,:),'-','Color',[0.55 0.55 0.55],'LineWidth',2);hold on;
plot(clothingWornA(c,:),gyclothingWornA(c,:),'-.','Color',[0.35 0.35 0.35],'LineWidth',2);hold on;
end
xlim([-50 55]);ylim([-200 400]);
%linkaxes([a,b,c],'xy');
plot(bodyWornA(n,1),gybodyWornA(n,1),'p','MarkerSize',8,...
    'MarkerEdgeColor','r','MarkerFaceColor','r');hold on
plot(clothingWornA(n,1),gyclothingWornA(n,1),'p','MarkerSize',8,...
    'MarkerEdgeColor','r','MarkerFaceColor','r');

plot(bodyWornA(n,9),gybodyWornA(n,9),'d','MarkerSize',8,...
    'MarkerEdgeColor','r','MarkerFaceColor','g');hold on
plot(clothingWornA(n,9),gyclothingWornA(n,9),'d','MarkerSize',8,...
    'MarkerEdgeColor','b','MarkerFaceColor','g');

plot(bodyWornA(n,28),gybodyWornA(n,28),'o','MarkerSize',8,...
    'MarkerEdgeColor','r','MarkerFaceColor','b');hold on
plot(clothingWornA(n,28),gyclothingWornA(n,28),'o','MarkerSize',8,...
    'MarkerEdgeColor','b','MarkerFaceColor','b');
xlim([-50 55]);ylim([-300 450]);
grid minor;
ylabel('Angular velocity(deg/s)','FontWeight','bold');
xlabel('Angle(deg)','FontWeight','bold');
