# Supplementary material for: Comparing Loose Clothing-Mounted Sensors with Body-Mounted Sensors in the Analysis of Walking
Source: Sensors (Basel). 2022 Sep 1;22(17):6605. doi: 10.3390/s22176605 (PMC9459877; doi:10.3390/s22176605)
Supplement: Supplementary file 1 [file sensors-22-06605-s001.zip › SensorsGaitData/Figure6/ReadmeFigure6.txt]

===================================================================
	Folder contains: 
		1 .m file
            code to generate Figure 6 (Figure6.m), 
        
		1 .mat file with the data
===================================================================

1. Run the Figure6.m file.

This code generates 3 subplots, i.e.
    The angular velocity is plotted against the sensor−to−vertical angle for the 
    (1) waist sensor pair, 
    (2) thigh sensor pair and 
    (3) lower−shank sensor pair with Mid-swing, Initial contact and toe off points
----------------------------------------------------------------------
Figure6Data.mat file contains 8 arrays;

gaitP2D1: Mid swing point tracked from the walking data

column_1 : Index of the Mid-swing point estimated from clothing-mounted lower-shank sensor
column_2 : Index of the Mid-swing point estimated from body-mounted lower-shank sensor
---------------------------------------------------------------------------

gyroAnkleBR: Body-mounted lower-shank gyroscope data for walking
gyroAnkleR : Clothing-mounted lower-shank gyroscope for walking

gyroThighBR: Body-mounted thigh gyroscope data for walking
gyroThighR : Clothing-mounted thigh gyroscope data for walking

gyroWaistBR: Body-mounted waist gyroscope data for for walking
gyroWaistR : Clothing-mounted waist gyroscope data for walking

column_1 : x-axis of the gyroscope data 
column_2 : y-axis of the gyroscope data 
column_3 : z-axis of the gyroscope data 
---------------------------------------------------------------------------
quatP2D1: Sensor to vertical angles for walking segment

column_1 : Waist Clothing-mounted Sensor-to vertical angle 
column_2 : Waist Body-mounted Sensor-to vertical angle 
column_3 : Thigh Clothing-mounted  Sensor-to vertical angle 
column_4 : Thigh Body-mounted Sensor-to vertical angle 
column_5 : Lower-shank Clothing-mounted  Sensor-to vertical angle 
column_6 : Lower-shank Body-mounted Sensor-to vertical angle 
