# Supplementary material for: Comparing Loose Clothing-Mounted Sensors with Body-Mounted Sensors in the Analysis of Walking
Source: Sensors (Basel). 2022 Sep 1;22(17):6605. doi: 10.3390/s22176605 (PMC9459877; doi:10.3390/s22176605)
Supplement: Supplementary file 1 [file sensors-22-06605-s001.zip › SensorsGaitData/Figure7/Figure7.m]

%% Box plots
%load('C:\Users\asus\OneDrive - University of Reading\Data\DataFromStrings\DataAnalysis\DynamicActivities\Data\CoorCoef\boxPdata.mat');
figure
a=subplot(3,2,[1,3,5])
h=boxplot([coCoefValuesAll(:,1),coCoefValuesAll(:,2),coCoefValuesAll(:,3)],'Labels',{'Waist','Thigh','Lower shank'});
hold on
set(h,'LineWidth',2)
set(h(7,:),'MarkerSize',3);
ylabel('Correlation Coefficient','FontWeight','bold');
grid minor
%
b=subplot(3,2,2)
h2=boxplot([coCoefValuesP1(:,1),coCoefValuesP1(:,2),coCoefValuesP1(:,3)],'Labels',{'P1:Waist','P1:Thigh','P1:Lower shank'});
set(h2,'LineWidth',2)
set(h2(7,:),'MarkerSize',3)
ylabel('Correlation Coefficient','FontWeight','bold');
grid minor

c=subplot(3,2,4)
h3=boxplot([coCoefValuesP2(:,1),coCoefValuesP2(:,2),coCoefValuesP2(:,3)],'Labels',{'P2:Waist','P2:Thigh','P2:Lower shank'});
set(h3,'LineWidth',2)
set(h3(7,:),'MarkerSize',3)
%title('Standing','FontWeight','bold');
ylabel('Correlation Coefficient','FontWeight','bold');
grid minor

%
d=subplot(3,2,6)
h4=boxplot([coCoefValuesP4(:,1),coCoefValuesP4(:,2),coCoefValuesP4(:,3)],'Labels',{'P3:Waist','P3:Thigh','P3:Lower shank'});
set(h4,'LineWidth',2)
set(h4(7,:),'MarkerSize',3)
%title('Standing','FontWeight','bold');
ylabel('Correlation Coefficient','FontWeight','bold');
grid minor

linkaxes([a,b,c,d],'xy');

%% This is the code for calculating correlation coefficient values for each participant per each day.
%{
d=lyonsFilter;
[num,den] = tf(d);
%[num,den]=butter(2,6/25); %6
arrayName=gaitP1D1;
r=size(arrayName,1);
hs=arrayName(1:r,1); %(changed the value as we look at negative value now)
hsB=arrayName(1:r,2);
quat=-filtfilt(num,den,quatP1D1);  % negative

npicsN=size(hs,1);
p=1; q=63;
disp('change the step size');
% all=[63,70,63,53,70,65,63]; % gait for each dataset
% P1D1,P1D2,P1D2o,P2D1,P2D2, P3D1,P3D2

if size(quat,2)==6

waistC=quat(:,1);
waistB=quat(:,2);
thighC=quat(:,3);
thighB=quat(:,4);
ankleC=quat(:,5);
ankleB=quat(:,6);
else
   
waistC=NaN(size(quat,1),1);
waistB=NaN(size(quat,1),1);
thighC=quat(:,1);
thighB=quat(:,2);
ankleC=quat(:,3);
ankleB=quat(:,4);
end

clothingWornW=zeros(npicsN-1,q+2);
clothingWornT=zeros(npicsN-1,q+2);
clothingWornA=zeros(npicsN-1,q+2);

bodyWornW=zeros(npicsN-1,q+2);
bodyWornT=zeros(npicsN-1,q+2);
bodyWornA=zeros(npicsN-1,q+2);


for tt=1:npicsN-1
clothingWornW(tt,:)=(waistC(hs(tt)-p:hs(tt)+q,1));
clothingWornT(tt,:)=(thighC(hs(tt)-p:hs(tt)+q,1));
clothingWornA(tt,:)=(ankleC(hs(tt)-p:hs(tt)+q,1));

bodyWornW(tt,:)=(waistB(hsB(tt)-p:hsB(tt)+q,1));
bodyWornT(tt,:)=(thighB(hsB(tt)-p:hsB(tt)+q,1));
bodyWornA(tt,:)=(ankleB(hsB(tt)-p:hsB(tt)+q,1));
end

LC=size(clothingWornA,1);
for tt=1:LC
    WCoefW=corrcoef(clothingWornW(tt,:),bodyWornW(tt,:));
    WCoefT=corrcoef(clothingWornT(tt,:),bodyWornT(tt,:));
    WCoefA=corrcoef(clothingWornA(tt,:),bodyWornA(tt,:));
    coCoefValues(tt,1)= WCoefW(1,2);
    coCoefValues(tt,2)= WCoefT(1,2);
    coCoefValues(tt,3)= WCoefA(1,2);

end

P1meanWasit=mean(coCoefValues(:,1));
P1meanThigh=mean(coCoefValues(:,2));
P1meanAnkle=mean(coCoefValues(:,3));
%}
