# Supplementary material for: Comparing Loose Clothing-Mounted Sensors with Body-Mounted Sensors in the Analysis of Walking
Source: Sensors (Basel). 2022 Sep 1;22(17):6605. doi: 10.3390/s22176605 (PMC9459877; doi:10.3390/s22176605)
Supplement: Supplementary file 1 [file sensors-22-06605-s001.zip › SensorsGaitData/Figure7/ReadmeFigure7.txt]

===================================================================
	Folder contains: 
		1 .m file
            code to generate Figure 7 (Figure7.m), 
        
		1 .mat file with the data
===================================================================

1. Run the Figure7.m file.

This code generates 4 subplots, i.e.
   Pearson correlation coefficient values for 
    (1) all 463 gait cycles, 
    (2) Participant 1’s data, 
    (3) Participant 2’s data and 
    (4) Participant 3’s data. P3 did not have a body-mounted ‘waist’ sensor
----------------------------------------------------------------------
Figure7Data.mat file contains 4 arrays;

coCoefValuesAll: Correlation coefficient values for each sensor pair for walking data.
column_1 : Correlation coefficient values for waist sensor pair for walking data
column_2 : Correlation coefficient values for thigh sensor pair for walking data
column_3 : Correlation coefficient values for lower-shank sensor pair for walking data
---------------------------------------------------------------------------
coCoefValuesP1: Correlation coefficient values for each sensor pair for walking data for Participant 1.
column_1 : Correlation coefficient values for waist sensor pair for walking data for Participant 1.
column_2 : Correlation coefficient values for thigh sensor pair for walking data for Participant 1.
column_3 : Correlation coefficient values for lower-shank sensor pair for walking data for Participant 1.

---------------------------------------------------------------------------
coCoefValuesP2: Correlation coefficient values for each sensor pair for walking data for Participant 2.
column_1 : Correlation coefficient values for waist sensor pair for walking data for Participant 2.
column_2 : Correlation coefficient values for thigh sensor pair for walking data for Participant 2.
column_3 : Correlation coefficient values for lower-shank sensor pair for walking data for Participant 2.

---------------------------------------------------------------------------
coCoefValuesP4: Correlation coefficient values for each sensor pair for walking data for Participant 3.
column_1 : Correlation coefficient values for waist sensor pair for walking data for Participant 3.
column_2 : Correlation coefficient values for thigh sensor pair for walking data for Participant 3.
column_3 : Correlation coefficient values for lower-shank sensor pair for walking data for Participant 3.
