# Supplementary material for: Comparing Loose Clothing-Mounted Sensors with Body-Mounted Sensors in the Analysis of Walking
Source: Sensors (Basel). 2022 Sep 1;22(17):6605. doi: 10.3390/s22176605 (PMC9459877; doi:10.3390/s22176605)
Supplement: Supplementary file 1 [file sensors-22-06605-s001.zip › SensorsGaitData/Readme.txt]

Readme file for <Data for paper titled : Comparing Loose Clothing-Mounted Sensors With
Body-Mounted Sensors in the Analysis of Walking (Sensors))>
Generated on 2022-08-30

		   	
	*********************************************
	SUMMARY OF DATA FILES IN SensorsGaitData.zip
	*********************************************

1. List of data files (each subfolder contains a seperate readme.txt file with more information)

	Foldername: Figure3 (Mid-swing, Initial contact and Toe-off points estimated from walking data on accelerometer and gyrsocope data)
	Short description: This contains 1 .m file, a 1 .mat file and a readme file. 
    The code runs and generates the Figure 3 on the paper. See also Readme.txt. 

	Foldername: Figure4 (Lower-shank to vertical angle changes with respect to right side body and clothing-mounted sensors and left side clothing mounted sensor)
	Short description: This folder contains a 6.m files, 1 folder and 2 .mat files  which were used to generate the plots as shown in Figure 4.

	Foldername: Figure5 (3D representation of the data)
	Short description: This folder contains 3.m filea and 1 .mat file which were used to generate the plots as shown in Figure 5.

	Foldername:Figure6 (Phase portraits)
	Short description: This folder contains 1 code and 1 .mat file. 
    Code generates the Figure 6.

	Foldername: Figure7 (Box plots for correlation coefficient values)
	Short description: This folder contains 1 .m file and 1 .mat file which used to generate the plots in the figure 7.

	
Recommended citation for the dataset: 

*********************
PROJECT INFORMATION
*********************
1. Title of dataset: Comparing Loose Clothing-Mounted Sensors With Body-Mounted Sensors in the Analysis of Walking

2. Author information

	Principal Investigator
	Name: Udeni Jayasinghe
	Address: Biomedical Engineering, School of Biological Sciences, University of Reading, Reading RG6 6DH, UK
	Email : u.kankanipathirage@pgr.reading.ac.uk

	Co-Investigator
	Name: Prof. Faustina Hwang
	Address: Biomedical Engineering, School of Biological Sciences, University of Reading, Reading RG6 6DH, UK
	Email : f.hwang@reading.ac.uk

	Co-Investigator
	Name: Prof. William Harwin
	Address: Biomedical Engineering, School of Biological Sciences, University of Reading, Reading RG6 6DH, UK
	Email : w.s.harwin@reading.ac.uk

	

3. Data of data collection : 15.02.2020 - 04.03.2021

4. Funder
	Name: University Grant Commission, Sri Lanka (UGC/VC/DRIC/PG2016(I)/UCSC/01)

	

*************************
DATA ACCESS INFORMATION
*************************

1. Licences / restrictions placed on access to the dataset : CC BY (Creative Commons � Attribution)

2. Links to publications that use the data 
	Reference: Data for paper titled : Comparing Loose Clothing-Mounted Sensors With Body-Mounted Sensors in the Analysis of Walking
		

****************************
METHODS OF DATA COLLECTION
****************************

1. Describe the methods for data collection and / or provide links to papers describing data collection methods
	Mentioned on paper 
	
2. Data processing methods
	Mentioned on paper 

3. Instrument information
	Mentioned on paper 

4. Analysis methods
	Mentioned on paper 
